# Supplementary material for: A Perspective on Bio-Inspired Approaches as Sustainable Proxy Towards an Accelerated Net Zero Emission Energy Transition
Source: Biomimetics (Basel). 2025 Dec 16;10(12):842. doi: 10.3390/biomimetics10120842 (PMC12731217; doi:10.3390/biomimetics10120842)
Supplement: Supplementary file 1 [file biomimetics-10-00842-s001.zip]

Archive with 1 entries (1 files):
- biomimetics-3856227-supplementary.xlsx
