# Supplementary material for: A Perspective on Bio-Inspired Approaches as Sustainable Proxy Towards an Accelerated Net Zero Emission Energy Transition
Source: Biomimetics (Basel). 2025 Dec 16;10(12):842. doi: 10.3390/biomimetics10120842 (PMC12731217; doi:10.3390/biomimetics10120842)
Supplement: Supplementary file 1 [file biomimetics-10-00842-s001.zip › biomimetics-3856227-supplementary.xlsx]

## Sheet: Tech catalog
Domain	Pinnacle	Approach	Energy system / device	Objective / metric	Indicative value / unit	Validation level	Maturity (TRL or stage)	Estimated TRL	Rationale	LCA available?	Social impact evidence?	Ref(s)
Energy generation	Central fovea (retina)	Biomimetics	Thin-film PV / light-trapping textures	Higher light capture	—	Simulation / Lab	Concept–Prototype	3–4	Early validation, proof of concept.	No	No	[55]
Energy generation	Coleoptera beetle scales	Biomimetics	Thin-film PV / light-trapping textures	Higher light capture	—	Simulation / Lab	Concept–Prototype	3–4	Early validation, proof of concept.	No	No	[55]
Energy generation	Pink butterfly wings	Biomimetics	Thin-film PV / light-trapping textures	Higher light capture	—	Simulation / Lab	Concept–Prototype	3–4	Early validation, proof of concept.	No	No	[55]
Energy generation	Moth eye nanostructure	Biomimetics	PV cover / AR surface	Reflectance reduction	—	Lab	Prototype	4–5	Functioning prototype in lab.	No	No	[56]
Energy generation	Lotus leaves, rice leaves and water strider legs (superhydrophobic)	Biomimetics	PV self-cleaning film	Soiling loss mitigation	—	Lab	Prototype	4–5	Functioning prototype in lab.	No	No	[8]
Energy generation	‘Sweat’ cooling strategy	Biomimicry	PV panel cooling gel	+19% power (at 25–35°C)	+19%	Lab / Small pilot	Prototype	5–6	Lab validated, small pilot shown.	No	No	[7]
Energy generation	Leaf anatomy / photosynthesis	Biomimicry	Leaf-mimic PV light-capturing layer	+55% electricity vs. baseline	+55%	Lab	Prototype	4–5	Tested under lab conditions.	No	No	[57]
Energy generation	Eastern hornet queen	Biomimetics	Electrical cell	Characterization of the complete mitochondrial genome of Vespa orientalis to support biological and genetic studies.	Genome length (~18,000 bp); gene composition (13 PCGs, 22 tRNAs, 2 rRNAs)	Lab	Basic research	1	The study is purely descriptive and genomic; no engineering application or technology validation is conducted. Provides biological understanding but no technological development.	No	No	[58]
Energy generation	Protein nanowires (Geobacter)	Biomimicry	Ambient humidity harvester	Power from humidity gradient	—	Lab	Concept–Prototype	3–4	Not fully integrated, early-stage testing.	No	No	[59]
Energy generation	Bacteria	Biomimetics	Microbial Fuel Cell	Increase electron transfer efficiency and power output in microbial fuel cells (MFCs) by adding magnetite nanoparticles to stimulate electroactive biofilms.	Power density improvement (e.g., reported increases up to ~20–40% in similar MFC magnetite studies)	Laboratory experimentation (bench-scale MFC tests).	Prototype	3–4	The technology has demonstrated experimental performance increases in controlled laboratory MFC setups but has not reached field deployment or engineering integration. Represents early prototype maturation.	No	No	[60]
Energy generation	Bird feathers (movement)	Biomimetics	Kinetic façade energy harvester	2.15 µV at 85° swing	2.15 µV	Simulation	Concept	2	Theoretical or modeled only.	No	No	[61,62]
Energy generation	Owl feathers and the tubercles of humpback whale fins	Biomimetics	Solves aerodynamic noise	Improve aerodynamic efficiency and reduce noise.	Noise reduction (conceptually successful); Low aerodynamic efficiency (further work required).	Lab testing	Laboratory component prototype.	4	The hybrid design (owl feather texture + humpback whale tubercles) successfully confirmed noise reduction potential, but the placement of the tubercles compromised aerodynamic efficiency.	No	No	[61]
Energy generation	Nelumbo nucifera (Sacred Lotus)	Biomimetics	Horizontal-axis wind blade	~32% performance increase	~32%	Simulation + Experiment	Prototype	4	Experimental validation in lab setup.	No	No	[63]
Energy generation	Maple seed leaf	Biomimetics	Blades in vertical axis turbines	Improve performance and efficiency of Vertical Axis Wind Turbine (VAWT) blades.	Corrugated Dragonfly vein profile shows improved performance (higher Cp and CL/CD) compared to baseline foils.	Detailed Simulations using Q-blade's X-foil, Java foil, and Sim Scale software.	Concept / Simulation	2–3	The study used pure simulation to test various bio-inspired profiles (Maple seed, Eagle wing, Corrugated Dragonfly) and concluded the Dragonfly vein foil offered the best performance improvement.	No	No	[64]
Energy generation	Fish schooling	Biomimetics	Vertical axis wind turbines array layout	~10× farm power density	~10×	Simulation / Theory	Concept	2–3	Mostly analytical/theoretical.	No	No	[65]
Energy generation	Rock crab legs	Biomimicry	Wave power turbine-generator systems	Performance not reported	—	Concept / prototype	Concept	1–2	Concept design	No	No	[66]
Energy generation	Sea fauna mix	Biomimetics	TALOS device	Performance not reported	-	Theoretical application	Concept–Prototype	3–4	Early validation, proof of concept.	No	No	[67]
Energy generation	Leaf flutters (Palm leaf)	Biomimicry	Wind energy collectors (Artificial blades)	Low cut-in speed, stable output, Power density	1.238 μW/cm3 @ 2 m/s, 3.56 Hz	Wind tunnel tests	Prototype	4–5	Validated in lab.	N/A	N/A	[68]
Energy generation	Metamaterials (Defective state)	Biomimetics	Ocean monitoring systems (Wave energy harvester)	High energy density, self-sufficient power	99 W/m3	Simulation / Lab	Prototype	4–5	Validated in lab.	N/A	N/A	[69]
Energy storage	Photosynthesis (system-level emulation)	Biomimetics	PV + electrochem. H2 modules	Solar-to-chemical efficiency (SCE)	Not stated in text	Lab system integration	Concept–Prototype	5	Integrated lab system demonstration.	No	No	[70]
Energy storage	Wood hierarchical porosity	Biomimetics	Battery components (separators etc.)	Lower tortuosity pathways	—	Lab	Prototype	4–5	Validated in lab.	No	No	[71]
Energy storage	Lignin quinones; Venus flytrap cage	Biomimetics	Graphene-reconfigured lignin cathode	Enhanced cycle life, stability	—	Lab	Prototype	4–5	Validated in lab.	No	No	[72]
Energy storage	Sucrose-derived carbon	Biomimetics	Li4Ti5O12 anode modification	Lower charge-transfer resistance	—	Lab	Prototype	4–5	Validated in lab.	No	No	[73]
Energy storage	Polysaccharides / ingestible design	Biomimetics	Edible battery + nanogenerator	Safe ingestible power source	—	Lab	Prototype	4–5	Validated in lab.	No	No	[74]
Energy storage	Plant leaf veins (Fractal dimensions)	Biomimetics	LHTES systems (Vertically aligned annular fins)	Reduce melting time, enhance heat transfer efficiency	45.9% to 18.4% reduction	Numerical and experimental validations	Small pilot / Prototype	5–6	Not fully integrated, early-stage testing.	N/A	N/A	[75]
Energy storage	Conch shell (Spiral fins)	Biomimetics	Phase change capsule (Thermal energy storage)	Improve thermal energy storage efficiency	402.89% improvement	Simulation	Concept–Prototype	3–4	Not fully integrated, early-stage testing.	N/A	N/A	[76]
Energy management	Ant pheromone foraging	Biomimicry	Dispatch / routing algorithms	Faster convergence; lower cost	—	Simulation	Concept	2	Simulation only, no testing.	N/A	Indirect	[77]
Energy management	Mold Physarum network growth	Biomimicry	Network design / microgrids	Efficient, resilient topologies	—	Lab analog / Simulation	Concept	3	Analog lab model, not full validation.	N/A	Indirect	[77]
Energy management	Mold Physarum network growth	Biomimicry	Transportation organization	Model and optimize transport/distribution networks; Measure the isomorphism (structural similarity) between the Physarum protoplasmic network and the existing Mexican Federal highway network.	The protoplasmic network is isomorphic to the network of principal highways.	Laboratory experiments with living Physarum polycephalum plasmodium using physical analogs (oat flakes representing cities).	Analog Lab Model / Proof-of-Concept.	3	The slime mold's foraging behavior generates an optimized, efficient transport network structure that closely mirrors a complex, human-engineered network, providing principles for future network design and optimization.	N/A	Indirect/Conceptual (Relates to optimizing public transport and infrastructure).	[78,79]
Energy management	Particle Swarm Optimization (PSO) / Genetic Algorithm (GA)	Biomimetics	Renewable energy system optimization (University microgrid)	Optimize energy availability, battery discharge management	2% efficiency improvement (battery)	Theoretical application / Simulation	Concept	2	Theoretical or modeled only.	N/A	N/A	[80]
